# Supplementary material for: Analysis of Antioxidant Activity and Volatile Components in Rapeseed Flower-Enriched Persimmon Wine
Source: Foods. 2025 May 19;14(10):1804. doi: 10.3390/foods14101804 (PMC12111799; doi:10.3390/foods14101804)
Supplement: Supplementary file 1 [file foods-14-01804-s001.zip]

Archive with 1 entries (1 files):
- foods-3613402-supplementary.pdf
